# Supplementary material for: A prospective cohort study providing insights for markers of adverse pregnancy outcome in older mothers
Source: BMC Pregnancy Childbirth. 2021 Oct 20;21:706. doi: 10.1186/s12884-021-04178-6 (PMC8527686; doi:10.1186/s12884-021-04178-6)
Supplement: Supplementary file 1 — Additional file 1. [file 12884_2021_4178_MOESM1_ESM.zip]

Archive with 8 entries (8 files):
- Supplementary Figure 1.docx
- Supplementary Figure 2.docx
- Supplementary Figure 3.docx
- Supplementary Table 1.docx
- Supplementary Table 2.docx
- Supplementary Table 3.docx
- Supplementary Table 4.docx
- Supplementary Table 5.docx
